# Supplementary material for: ﻿Cryptotermespugnus (Blattodea, Isoptera, Kalotermitidae), a new drywood termite species from the Brazilian Caatinga dry forest and key to South American Cryptotermes Banks, 1909
Source: Zookeys. 2023 Oct 11;1182:11–8. doi: 10.3897/zookeys.1182.108243 (PMC10585370; doi:10.3897/zookeys.1182.108243)
Supplement: XML Treatment for Cryptotermes pugnus [file zookeys.1182.108243-treatment1.xml]

<!DOCTYPE tp:taxon-treatment
  PUBLIC "-//TaxonX//DTD Taxonomic Treatment Publishing DTD v0 20100105//EN" "tax-treatment-NSO.dtd">
<tp:taxon-treatment xmlns:tp="http://www.plazi.org/taxpub"><tp:treatment-meta><kwd-group><label>Taxon classification</label><kwd>
              <named-content content-type="kingdom">Animalia</named-content>
            </kwd><kwd>
              <named-content content-type="order">Blattodea</named-content>
            </kwd><kwd>
              <named-content content-type="family">Kalotermitidae</named-content>
            </kwd></kwd-group><mixed-citation publication-type="journal"><person-group><name><surname>Scheffrahn</surname><given-names>Rudolf H.</given-names></name><name><surname>Vasconcellos</surname><given-names>Alexandre</given-names></name></person-group><article-title>﻿<italic><tp:taxon-name><tp:taxon-name-part taxon-name-part-type="genus" reg="Cryptotermes">Cryptotermes</tp:taxon-name-part><tp:taxon-name-part taxon-name-part-type="species" reg="pugnus">pugnus</tp:taxon-name-part></tp:taxon-name></italic> (<tp:taxon-name><tp:taxon-name-part taxon-name-part-type="order">Blattodea</tp:taxon-name-part></tp:taxon-name>, <tp:taxon-name><tp:taxon-name-part taxon-name-part-type="order">Isoptera</tp:taxon-name-part></tp:taxon-name>, <tp:taxon-name><tp:taxon-name-part taxon-name-part-type="family">Kalotermitidae</tp:taxon-name-part></tp:taxon-name>), a new drywood termite species from the Brazilian Caatinga dry forest and key to South American <italic><tp:taxon-name><tp:taxon-name-part taxon-name-part-type="genus" reg="Cryptotermes">Cryptotermes</tp:taxon-name-part></tp:taxon-name></italic> Banks, 1909</article-title><source>Zookeys</source><day>11</day><month>10</month><year>2023</year><volume>1182</volume><fpage>11</fpage><lpage>18</lpage><pub-id pub-id-type="doi">10.3897/zookeys.1182.108243</pub-id></mixed-citation></tp:treatment-meta><tp:nomenclature><label>﻿</label><tp:taxon-name>
            <object-id xmlns:xlink="http://www.w3.org/1999/xlink" content-type="arpha" xlink:type="simple">A37D1611-D683-52A6-881E-9E18BB014DB4</object-id>
            <tp:taxon-name-part taxon-name-part-type="genus" reg="Cryptotermes">Cryptotermes</tp:taxon-name-part>
            <tp:taxon-name-part taxon-name-part-type="species" reg="pugnus">pugnus</tp:taxon-name-part>
            <object-id xmlns:xlink="http://www.w3.org/1999/xlink" content-type="zoobank" xlink:type="simple">https://zoobank.org/B7EB068D-34FD-4B36-A5B9-C37A230F05FD</object-id>
          </tp:taxon-name><tp:taxon-authority>Scheffrahn &amp; Vasconcellos</tp:taxon-authority><tp:taxon-status xmlns:xlink="http://www.w3.org/1999/xlink" xlink:type="simple">sp. nov.</tp:taxon-status></tp:nomenclature><tp:treatment-sec sec-type="comparisons" id="SECID0E2HAC"><title>Comparison.</title><p>The imago of <italic><tp:taxon-name><tp:taxon-name-part taxon-name-part-type="genus" reg="Cryptotermes">C.</tp:taxon-name-part><tp:taxon-name-part taxon-name-part-type="species" reg="pugnus">pugnus</tp:taxon-name-part></tp:taxon-name></italic> groups with <italic><tp:taxon-name><tp:taxon-name-part taxon-name-part-type="genus" reg="Cryptotermes">C.</tp:taxon-name-part><tp:taxon-name-part taxon-name-part-type="species" reg="brevis">brevis</tp:taxon-name-part></tp:taxon-name></italic>, <italic><tp:taxon-name><tp:taxon-name-part taxon-name-part-type="genus" reg="Cryptotermes">C.</tp:taxon-name-part><tp:taxon-name-part taxon-name-part-type="species" reg="chacoensis">chacoensis</tp:taxon-name-part></tp:taxon-name></italic> Roisin, 2003, <italic><tp:taxon-name><tp:taxon-name-part taxon-name-part-type="genus" reg="Cryptotermes">C.</tp:taxon-name-part><tp:taxon-name-part taxon-name-part-type="species" reg="kirbyi">kirbyi</tp:taxon-name-part></tp:taxon-name></italic> Moszkowski, 1955, and <italic><tp:taxon-name><tp:taxon-name-part taxon-name-part-type="genus" reg="Cryptotermes">C.</tp:taxon-name-part><tp:taxon-name-part taxon-name-part-type="species" reg="darwini">darwini</tp:taxon-name-part></tp:taxon-name></italic> (Light, 1935) in having the arolium absent between the tarsal claws (Fig. <xref ref-type="fig" rid="F1">1C</xref>). The forewing venation of the <italic><tp:taxon-name><tp:taxon-name-part taxon-name-part-type="genus" reg="Cryptotermes">C.</tp:taxon-name-part><tp:taxon-name-part taxon-name-part-type="species" reg="pugnus">pugnus</tp:taxon-name-part></tp:taxon-name></italic> imago is atypical for most of the genus in having several branches splitting from the media and intersecting the radial sector (Fig. <xref ref-type="fig" rid="F1">1D</xref>). This character is only known from <italic><tp:taxon-name><tp:taxon-name-part taxon-name-part-type="genus" reg="Cryptotermes">C.</tp:taxon-name-part><tp:taxon-name-part taxon-name-part-type="species" reg="brevis">brevis</tp:taxon-name-part></tp:taxon-name></italic>, <italic><tp:taxon-name><tp:taxon-name-part taxon-name-part-type="genus" reg="Cryptotermes">C.</tp:taxon-name-part><tp:taxon-name-part taxon-name-part-type="species" reg="darwini">darwini</tp:taxon-name-part></tp:taxon-name></italic> (see <xref ref-type="bibr" rid="B5">Light 1935</xref>), and <italic><tp:taxon-name><tp:taxon-name-part taxon-name-part-type="genus" reg="Cryptotermes">C.</tp:taxon-name-part><tp:taxon-name-part taxon-name-part-type="species" reg="kirbyi">kirbyi</tp:taxon-name-part></tp:taxon-name></italic> (see <xref ref-type="bibr" rid="B1">Bacchus 1987</xref>). The latter two species may be found in future studies to by synonyms of <italic><tp:taxon-name><tp:taxon-name-part taxon-name-part-type="genus" reg="Cryptotermes">C.</tp:taxon-name-part><tp:taxon-name-part taxon-name-part-type="species" reg="brevis">brevis</tp:taxon-name-part></tp:taxon-name></italic>. <xref ref-type="bibr" rid="B7">Roisin (2003)</xref> did not describe the venation of <italic><tp:taxon-name><tp:taxon-name-part taxon-name-part-type="genus" reg="Cryptotermes">C.</tp:taxon-name-part><tp:taxon-name-part taxon-name-part-type="species" reg="chacoensis">chacoensis</tp:taxon-name-part></tp:taxon-name></italic>.</p><fig id="F1" position="float" orientation="portrait"><object-id xmlns:xlink="http://www.w3.org/1999/xlink" content-type="doi" xlink:type="simple">10.3897/zookeys.1182.108243.figure1</object-id><object-id xmlns:xlink="http://www.w3.org/1999/xlink" content-type="arpha" xlink:type="simple">799FE46F-8D72-58F6-86EF-46B52AB2A499</object-id><label>Figure 1.</label><caption><p>Imago of <italic><tp:taxon-name><tp:taxon-name-part taxon-name-part-type="genus" reg="Cryptotermes">Cryptotermes</tp:taxon-name-part><tp:taxon-name-part taxon-name-part-type="species" reg="pugnus">pugnus</tp:taxon-name-part></tp:taxon-name></italic> sp. nov. (SA470) <bold>A</bold> dorsal view of head and pronotum <bold>B</bold> lateral view of head and pronotum <bold>C</bold> distal tarsomere of foreleg <bold>D</bold> left forewing.</p></caption><graphic xmlns:xlink="http://www.w3.org/1999/xlink" xlink:href="zookeys-1182-011_article-108243__-g001.jpg" position="float" orientation="portrait" xlink:type="simple" id="oo_919190.jpg"><uri content-type="original_file" xlink:type="simple">https://binary.pensoft.net/fig/919190</uri></graphic></fig><p>Among mainland South American <italic><tp:taxon-name><tp:taxon-name-part taxon-name-part-type="genus" reg="Cryptotermes">Cryptotermes</tp:taxon-name-part></tp:taxon-name></italic> soldiers, <italic><tp:taxon-name><tp:taxon-name-part taxon-name-part-type="genus" reg="Cryptotermes">C.</tp:taxon-name-part><tp:taxon-name-part taxon-name-part-type="species" reg="pugnus">pugnus</tp:taxon-name-part></tp:taxon-name></italic> is unique in having, in dorsal view, a cuboidal head capsule and a very rugose, rounded and projecting postclypeus (Fig. <xref ref-type="fig" rid="F2">2</xref>). The postclypeus of <italic><tp:taxon-name><tp:taxon-name-part taxon-name-part-type="genus" reg="Cryptotermes">C.</tp:taxon-name-part><tp:taxon-name-part taxon-name-part-type="species" reg="brevis">brevis</tp:taxon-name-part></tp:taxon-name></italic> and <italic><tp:taxon-name><tp:taxon-name-part taxon-name-part-type="genus" reg="Cryptotermes">C.</tp:taxon-name-part><tp:taxon-name-part taxon-name-part-type="species" reg="chacoensis">chacoensis</tp:taxon-name-part></tp:taxon-name></italic> soldiers are closest to <italic><tp:taxon-name><tp:taxon-name-part taxon-name-part-type="genus" reg="Cryptotermes">C.</tp:taxon-name-part><tp:taxon-name-part taxon-name-part-type="species" reg="pugnus">pugnus</tp:taxon-name-part></tp:taxon-name></italic>, but the head capsules of the former two are constricted (Fig. <xref ref-type="fig" rid="F3">3</xref>). Along with <italic><tp:taxon-name><tp:taxon-name-part taxon-name-part-type="genus" reg="Cryptotermes">C.</tp:taxon-name-part><tp:taxon-name-part taxon-name-part-type="species" reg="pugnus">pugnus</tp:taxon-name-part></tp:taxon-name></italic>, only <italic><tp:taxon-name><tp:taxon-name-part taxon-name-part-type="genus" reg="Cryptotermes">C.</tp:taxon-name-part><tp:taxon-name-part taxon-name-part-type="species" reg="aequacornis">aequacornis</tp:taxon-name-part></tp:taxon-name></italic>, <italic><tp:taxon-name><tp:taxon-name-part taxon-name-part-type="genus" reg="Cryptotermes">C.</tp:taxon-name-part><tp:taxon-name-part taxon-name-part-type="species" reg="cylindroceps">cylindroceps</tp:taxon-name-part></tp:taxon-name></italic>, and <italic><tp:taxon-name><tp:taxon-name-part taxon-name-part-type="genus" reg="Cryptotermes">C.</tp:taxon-name-part><tp:taxon-name-part taxon-name-part-type="species" reg="rhicnocephalus">rhicnocephalus</tp:taxon-name-part></tp:taxon-name></italic> have both frontal and genal horns projecting the same length anteriorly (Fig. <xref ref-type="fig" rid="F3">3H, L, M</xref>).</p><fig id="F2" position="float" orientation="portrait"><object-id xmlns:xlink="http://www.w3.org/1999/xlink" content-type="doi" xlink:type="simple">10.3897/zookeys.1182.108243.figure2</object-id><object-id xmlns:xlink="http://www.w3.org/1999/xlink" content-type="arpha" xlink:type="simple">219F3B20-1322-59C4-8C31-8C67E3054EA4</object-id><label>Figure 2.</label><caption><p>Soldier of <italic><tp:taxon-name><tp:taxon-name-part taxon-name-part-type="genus" reg="Cryptotermes">Cryptotermes</tp:taxon-name-part><tp:taxon-name-part taxon-name-part-type="species" reg="pugnus">pugnus</tp:taxon-name-part></tp:taxon-name></italic> sp. nov. (SA470) <bold>A</bold> dorsal view of head and pronotum <bold>B</bold> lateral view of head and pronotum <bold>C</bold> oblique view of head and pronotum <bold>D</bold> ventral view of head and pronotum <bold>E</bold> lateral view of cephalic horns. FF = frontal flange, FH = frontal horn, and GH = genal horn.</p></caption><graphic xmlns:xlink="http://www.w3.org/1999/xlink" xlink:href="zookeys-1182-011_article-108243__-g002.jpg" position="float" orientation="portrait" xlink:type="simple" id="oo_919191.jpg"><uri content-type="original_file" xlink:type="simple">https://binary.pensoft.net/fig/919191</uri></graphic></fig><fig id="F3" position="float" orientation="portrait"><object-id xmlns:xlink="http://www.w3.org/1999/xlink" content-type="doi" xlink:type="simple">10.3897/zookeys.1182.108243.figure3</object-id><object-id xmlns:xlink="http://www.w3.org/1999/xlink" content-type="arpha" xlink:type="simple">22E3D163-C7CE-55B8-9A7D-A00A224389EB</object-id><label>Figure 3.</label><caption><p>South American <italic><tp:taxon-name><tp:taxon-name-part taxon-name-part-type="genus" reg="Cryptotermes">Cryptotermes</tp:taxon-name-part></tp:taxon-name></italic> soldier head capsules <bold>A</bold><italic><tp:taxon-name><tp:taxon-name-part taxon-name-part-type="genus" reg="Cryptotermes">C.</tp:taxon-name-part><tp:taxon-name-part taxon-name-part-type="species" reg="dudleyi">dudleyi</tp:taxon-name-part></tp:taxon-name></italic> (arrow: genal horn) <bold>B</bold><italic><tp:taxon-name><tp:taxon-name-part taxon-name-part-type="genus" reg="Cryptotermes">C.</tp:taxon-name-part><tp:taxon-name-part taxon-name-part-type="species" reg="havilandi">havilandi</tp:taxon-name-part></tp:taxon-name></italic> (arrow: genal horn) <bold>C</bold><italic><tp:taxon-name><tp:taxon-name-part taxon-name-part-type="genus" reg="Cryptotermes">C.</tp:taxon-name-part><tp:taxon-name-part taxon-name-part-type="species" reg="colombianus">colombianus</tp:taxon-name-part></tp:taxon-name></italic><bold>D</bold><italic><tp:taxon-name><tp:taxon-name-part taxon-name-part-type="genus" reg="Cryptotermes">C.</tp:taxon-name-part><tp:taxon-name-part taxon-name-part-type="species" reg="contognathus">contognathus</tp:taxon-name-part></tp:taxon-name></italic> (arrow: frontal horn) <bold>E</bold><italic><tp:taxon-name><tp:taxon-name-part taxon-name-part-type="genus" reg="Cryptotermes">C.</tp:taxon-name-part><tp:taxon-name-part taxon-name-part-type="species" reg="chacoensis">chacoensis</tp:taxon-name-part></tp:taxon-name></italic> (arrow: constriction) <bold>F</bold><italic><tp:taxon-name><tp:taxon-name-part taxon-name-part-type="genus" reg="Cryptotermes">C.</tp:taxon-name-part><tp:taxon-name-part taxon-name-part-type="species" reg="brevis">brevis</tp:taxon-name-part></tp:taxon-name></italic> (arrow: constriction) <bold>G</bold><italic><tp:taxon-name><tp:taxon-name-part taxon-name-part-type="genus" reg="Cryptotermes">C.</tp:taxon-name-part><tp:taxon-name-part taxon-name-part-type="species" reg="cubicoceps">cubicoceps</tp:taxon-name-part></tp:taxon-name></italic> (arrow: frontal horn) <bold>H</bold><italic><tp:taxon-name><tp:taxon-name-part taxon-name-part-type="genus" reg="Cryptotermes">C.</tp:taxon-name-part><tp:taxon-name-part taxon-name-part-type="species" reg="aequacornis">aequacornis</tp:taxon-name-part></tp:taxon-name></italic> (arrow: postclypeus; bracket: outer span of mandibles) <bold>I</bold><italic><tp:taxon-name><tp:taxon-name-part taxon-name-part-type="genus" reg="Cryptotermes">C.</tp:taxon-name-part><tp:taxon-name-part taxon-name-part-type="species" reg="pugnus">pugnus</tp:taxon-name-part></tp:taxon-name></italic> sp. nov. (arrow: postclypeus; bracket: outer span of mandibles) <bold>J</bold><italic><tp:taxon-name><tp:taxon-name-part taxon-name-part-type="genus" reg="Cryptotermes">C.</tp:taxon-name-part><tp:taxon-name-part taxon-name-part-type="species" reg="camelus">camelus</tp:taxon-name-part></tp:taxon-name></italic> (arrow: frontal flange) <bold>K</bold><italic><tp:taxon-name><tp:taxon-name-part taxon-name-part-type="genus" reg="Cryptotermes">C.</tp:taxon-name-part><tp:taxon-name-part taxon-name-part-type="species" reg="verruculosus">verruculosus</tp:taxon-name-part></tp:taxon-name></italic> (arrow: frontal flange) <bold>L</bold><italic><tp:taxon-name><tp:taxon-name-part taxon-name-part-type="genus" reg="Cryptotermes">C.</tp:taxon-name-part><tp:taxon-name-part taxon-name-part-type="species" reg="cylindroceps">cylindroceps</tp:taxon-name-part></tp:taxon-name></italic> (arrow: lateral margin of vertex) <bold>M</bold><italic><tp:taxon-name><tp:taxon-name-part taxon-name-part-type="genus" reg="Cryptotermes">C.</tp:taxon-name-part><tp:taxon-name-part taxon-name-part-type="species" reg="rhicnocephalus">rhicnocephalus</tp:taxon-name-part></tp:taxon-name></italic> (white arrow: vertex concave, grey arrow: frontal flange without elevated rim) <bold>N</bold><italic><tp:taxon-name><tp:taxon-name-part taxon-name-part-type="genus" reg="Cryptotermes">C.</tp:taxon-name-part><tp:taxon-name-part taxon-name-part-type="species" reg="fatulus">fatulus</tp:taxon-name-part></tp:taxon-name></italic> (black arrow: frontal flange with elevated rim; white arrow: frontal horn) <bold>O</bold><italic><tp:taxon-name><tp:taxon-name-part taxon-name-part-type="genus" reg="Cryptotermes">C.</tp:taxon-name-part><tp:taxon-name-part taxon-name-part-type="species" reg="mangoldi">mangoldi</tp:taxon-name-part></tp:taxon-name></italic> (black arrow: frontal flange with elevated rim; white arrow: frontal horn with elevated rim). <bold>A, B, F, H, L, M</bold> modified from <xref ref-type="bibr" rid="B10">Scheffrahn and Křeček (1999)</xref>; C modified from <xref ref-type="bibr" rid="B3">Casalla et al. (2016)</xref>. Scale bars: 1 mm.</p></caption><graphic xmlns:xlink="http://www.w3.org/1999/xlink" xlink:href="zookeys-1182-011_article-108243__-g003.jpg" position="float" orientation="portrait" xlink:type="simple" id="oo_919192.jpg"><uri content-type="original_file" xlink:type="simple">https://binary.pensoft.net/fig/919192</uri></graphic></fig></tp:treatment-sec><tp:treatment-sec sec-type="description" id="SECID0E6IAE"><title>Description.</title><p><bold><italic>Imago</italic></bold> (Fig. <xref ref-type="fig" rid="F1">1A–D</xref>). Head capsule and pronotum pale yellow brown. Compound eye obtusely triangular; ocellus light yellow, about half diameter of eye, roundly ellipsoid, and touching eye margin. Vertex with a few short setae. Pronotum wider than head capsule; anterior margin shallowly concave. Pronotum lateral margins with about one dozen setae each. Antennae with 15 articles, basal article relative lengths 2 = 3 &gt; 4 = 5. Forewing with subcosta joining costal margin at about 1/8 of wing length from suture. Wing membrane pale; veins a shade darker. Costa, subcostal, radius, and radial sector sclerotized; unsclerotized media with several branches intersecting radial sector; media terminating at radial sector about 3/4 wing length, then appearing as a separate branch near tip of wing. Arolium absent. Measurements (mm, mean, <italic>n</italic> = 3). Head maximum width with eyes 0.96; head maximum width without eyes 0.88; pronotum maximum width 0.94; eye maximum diameter 0.23; ocellus maximum diameter 0.12; total body length 5.3; right forewing length from scale 6.90; body length with wings 8.74.</p><p><bold><italic>Soldier</italic></bold> (Fig. <xref ref-type="fig" rid="F2">2A–E</xref>). Head capsule, in dorsal view, strongly rugose; dark castaneous brown from postclypeus grading to orange-brown at occiput. Head capsule widest at posterior third, narrowest at frontal flange. Frontal flange (ridge) V-shaped with deep median cleft. Posterior margin of head capsule truncate, posterolateral corners forming right angles, lateral margins nearly parallel combining to form cuboidal appearance. In lateral view, frontal flange elevated, vertex unevenly concave; frontal horns visible as blunt knobs. Genal horns evenly rounded, slightly posterior to frontal horns (Fig. <xref ref-type="fig" rid="F2">2E</xref>). Pronotum angled sharply from vertex, narrower than head; anterior margin dark and ruffle; incised in middle with rounded anterior lobes. Eye spots large, narrowly elliptical. In oblique view (Fig. <xref ref-type="fig" rid="F2">2C</xref>) frons concave. Postclypeus evenly convex, strongly rugose, projecting well beyond frontal flange (Fig. <xref ref-type="fig" rid="F2">2A</xref>). Antennae with 8 or 9 articles, third fused or divided; or with 10 or 11 articles, third fused or divided. Mandibles wide and short for the genus; rugose, rounded basal hump at half-length when seen from below, outer margin of blade angles about 50°. Measurements (mm, mean, <italic>n</italic> = 2). Head length to tip of mandibles 1.57; head length to tip genal horns 1.20, frontal flange width 1.11; frontal horns, outside span 0.90; genal horns, outer span 0.95; head width, maximum 1.20; head width, minimum (behind frontal flange) 1.10; head height, excluding postmentum 0.88; pronotum, maximum length 0.95; pronotum, maximum width 1.12; left mandible length, tip to ventral condyle 0.53.</p></tp:treatment-sec><tp:treatment-sec sec-type="type material" id="SECID0EJKAE"><title>Type materials.</title><p><bold><italic>Holotype</italic></bold>: Brazil • Soldier; Paraíba, São José dos Cordeiros; <named-content xmlns:xlink="http://www.w3.org/1999/xlink" content-type="dwc:verbatimCoordinates" xlink:type="simple"><named-content content-type="geo-json" specific-use="{&#34;type&#34;:&#34;Point&#34;,&#34;coordinates&#34;:[-36.808330,-7.390560]}" id="NCID0EXKAE" xlink:type="simple">-7.39056, -36.80833</named-content></named-content>; 526 m a.s.l.; 17 Aug. 2000; A. Vasconcellos leg.; two soldiers (one labelled holotype, Fig. <xref ref-type="fig" rid="F2">2</xref>), three imagos, and three pseudergates; 
            
            <named-content xmlns:xlink="http://www.w3.org/1999/xlink" xlink:type="simple" content-type="institution" xlink:href="http://grbio.org/institution/university-florida" id="NCID0EVLAE">University of Florida Termite Collection</named-content> (<named-content xmlns:xlink="http://www.w3.org/1999/xlink" content-type="dwc:institutional_code" xlink:title="University of Florida Termite Collection" xlink:href="http://grbio.org/institution/university-florida" xlink:type="simple">UFTC</named-content>) no. SA470, subsample from 
            
            Federal University of Paraíba Termite Collection (<abbrev xmlns:xlink="http://www.w3.org/1999/xlink" content-type="institution" xlink:title="Federal University of Paraíba Termite Collection" id="ABBRID0EELAE" xlink:type="simple">FUPTC</abbrev>) no. 2052. 
            
            <bold><italic>Paratypes</italic></bold>: Brazil • Bahia, Curaçá; <named-content xmlns:xlink="http://www.w3.org/1999/xlink" content-type="dwc:verbatimCoordinates" xlink:type="simple"><named-content content-type="geo-json" specific-use="{&#34;type&#34;:&#34;Point&#34;,&#34;coordinates&#34;:[-39.691000,-9.123000]}" id="NCID0EOLAE" xlink:type="simple">−9.123, −39.691</named-content></named-content>; 366 m a.s.l.; 4 May 2011; A. Vasconcellos leg.; one soldier and pseudergates; <abbrev xmlns:xlink="http://www.w3.org/1999/xlink" xlink:title="Federal University of Paraíba Termite Collection" id="ABBRID0ETLAE" xlink:type="simple">FUPTC</abbrev> no. 4345.</p></tp:treatment-sec><tp:treatment-sec sec-type="etymology" id="SECID0EXLAE"><title>Etymology.</title><p>Named after the pug dog. The oblique view of the soldier (Fig. <xref ref-type="fig" rid="F2">2C</xref>) resembles this short-nosed breed.</p><sec sec-type="﻿Key to South American Cryptotermes soldiers" id="SECID0EBMAE"><title>﻿Key to South American <italic><tp:taxon-name><tp:taxon-name-part taxon-name-part-type="genus" reg="Cryptotermes">Cryptotermes</tp:taxon-name-part></tp:taxon-name></italic> soldiers</title><table-wrap content-type="key" position="anchor" orientation="portrait"><table id="TID0EKGAC" rules="all"><tbody><tr><td rowspan="1" colspan="1">1</td><td rowspan="1" colspan="1">In dorsal (or ventral) view, genal horns form anterolateral knobs of head capsule; vertex smooth (introduced species) (Fig. <xref ref-type="fig" rid="F3">3A, B</xref>)</td><td rowspan="1" colspan="1">
                      <bold>2</bold>
                    </td></tr><tr><td rowspan="1" colspan="1">—</td><td rowspan="1" colspan="1">In dorsal view, genal horns eclipsed by frontal horn or frontal flange (e.g. Fig. <xref ref-type="fig" rid="F3">3H</xref>)</td><td rowspan="1" colspan="1">
                      <bold>3</bold>
                    </td></tr><tr><td rowspan="1" colspan="1">2</td><td rowspan="1" colspan="1">Mandibles project more than one third length of head capsule (Fig. <xref ref-type="fig" rid="F3">3A</xref>)</td><td rowspan="1" colspan="1">
                      <bold>
                        <italic>
                          <tp:taxon-name><tp:taxon-name-part taxon-name-part-type="genus" reg="Cryptotermes">C.</tp:taxon-name-part><tp:taxon-name-part taxon-name-part-type="species" reg="dudleyi">dudleyi</tp:taxon-name-part></tp:taxon-name>
                        </italic>
                      </bold>
                    </td></tr><tr><td rowspan="1" colspan="1">—</td><td rowspan="1" colspan="1">Mandibles project about one fourth length of head capsule (Fig. <xref ref-type="fig" rid="F3">3B</xref>)</td><td rowspan="1" colspan="1">
                      <bold>
                        <italic>
                          <tp:taxon-name><tp:taxon-name-part taxon-name-part-type="genus" reg="Cryptotermes">C.</tp:taxon-name-part><tp:taxon-name-part taxon-name-part-type="species" reg="havilandi">havilandi</tp:taxon-name-part></tp:taxon-name>
                        </italic>
                      </bold>
                    </td></tr><tr><td rowspan="1" colspan="1">3</td><td rowspan="1" colspan="1">Mandibles barely project beyond frons or frontal horns (Fig. <xref ref-type="fig" rid="F3">3C, D</xref>)</td><td rowspan="1" colspan="1">
                      <bold>4</bold>
                    </td></tr><tr><td rowspan="1" colspan="1">—</td><td rowspan="1" colspan="1">Mandibles clearly project beyond frons or frontal horns (e.g. Fig. <xref ref-type="fig" rid="F3">3H</xref>)</td><td rowspan="1" colspan="1">
                      <bold>5</bold>
                    </td></tr><tr><td rowspan="1" colspan="1">4</td><td rowspan="1" colspan="1">Frontal horns not visible (Fig. <xref ref-type="fig" rid="F3">3C</xref>)</td><td rowspan="1" colspan="1">
                      <bold>
                        <italic>
                          <tp:taxon-name><tp:taxon-name-part taxon-name-part-type="genus" reg="Cryptotermes">C.</tp:taxon-name-part><tp:taxon-name-part taxon-name-part-type="species" reg="colombianus">colombianus</tp:taxon-name-part></tp:taxon-name>
                        </italic>
                      </bold>
                    </td></tr><tr><td rowspan="1" colspan="1">—</td><td rowspan="1" colspan="1">Frontal horns visible (Fig. <xref ref-type="fig" rid="F3">3D</xref>)</td><td rowspan="1" colspan="1">
                      <bold>
                        <italic>
                          <tp:taxon-name><tp:taxon-name-part taxon-name-part-type="genus" reg="Cryptotermes">C.</tp:taxon-name-part><tp:taxon-name-part taxon-name-part-type="species" reg="contognathus">contognathus</tp:taxon-name-part></tp:taxon-name>
                        </italic>
                      </bold>
                    </td></tr><tr><td rowspan="1" colspan="1">5</td><td rowspan="1" colspan="1">Vertex excavated; with deeply folding rugosity (e.g. Fig. <xref ref-type="fig" rid="F3">3H</xref>)</td><td rowspan="1" colspan="1">
                      <bold>6</bold>
                    </td></tr><tr><td rowspan="1" colspan="1">—</td><td rowspan="1" colspan="1">Vertex not excavated; rugosity more shallow (e.g. Fig. <xref ref-type="fig" rid="F3">3M</xref>)</td><td rowspan="1" colspan="1">
                      <bold>10</bold>
                    </td></tr><tr><td rowspan="1" colspan="1">6</td><td rowspan="1" colspan="1">Head constricted behind frontal flange (Fig. <xref ref-type="fig" rid="F3">3E, F</xref>)</td><td rowspan="1" colspan="1">
                      <bold>7</bold>
                    </td></tr><tr><td rowspan="1" colspan="1">—</td><td rowspan="1" colspan="1">Head not constricted behind frontal flange (Fig. <xref ref-type="fig" rid="F3">3G–I</xref>)</td><td rowspan="1" colspan="1">
                      <bold>8</bold>
                    </td></tr><tr><td rowspan="1" colspan="1">7</td><td rowspan="1" colspan="1">Genal horns visible from above, mandibles with lateral humps; Gran Chaco region (Fig. <xref ref-type="fig" rid="F3">3E</xref>)</td><td rowspan="1" colspan="1">
                      <bold>
                        <italic>
                          <tp:taxon-name><tp:taxon-name-part taxon-name-part-type="genus" reg="Cryptotermes">C.</tp:taxon-name-part><tp:taxon-name-part taxon-name-part-type="species" reg="chacoensis">chacoensis</tp:taxon-name-part></tp:taxon-name>
                          <sup>
                            <xref ref-type="fn" rid="en1">*</xref>
                          </sup>
                        </italic>
                      </bold>
                    </td></tr><tr><td rowspan="1" colspan="1">—</td><td rowspan="1" colspan="1">Genal horns not visible from above, mandibles without lateral humps; widespread (Fig. <xref ref-type="fig" rid="F3">3F</xref>)</td><td rowspan="1" colspan="1">
                      <bold>
                        <italic>
                          <tp:taxon-name><tp:taxon-name-part taxon-name-part-type="genus" reg="Cryptotermes">C.</tp:taxon-name-part><tp:taxon-name-part taxon-name-part-type="species" reg="brevis">brevis</tp:taxon-name-part></tp:taxon-name>
                          <sup>
                            <xref ref-type="fn" rid="en1">*</xref>
                          </sup>
                        </italic>
                      </bold>
                    </td></tr><tr><td rowspan="1" colspan="1">8</td><td rowspan="1" colspan="1">Frontal horns barely extend beyond anterolateral margin of frontal flange (Fig. <xref ref-type="fig" rid="F3">3G</xref>)</td><td rowspan="1" colspan="1">
                      <bold>
                        <italic>
                          <tp:taxon-name><tp:taxon-name-part taxon-name-part-type="genus" reg="Cryptotermes">C.</tp:taxon-name-part><tp:taxon-name-part taxon-name-part-type="species" reg="cubicoceps">cubicoceps</tp:taxon-name-part></tp:taxon-name>
                        </italic>
                      </bold>
                    </td></tr><tr><td rowspan="1" colspan="1">—</td><td rowspan="1" colspan="1">Frontal horns extend well beyond anterolateral margin of frontal flange (Fig. <xref ref-type="fig" rid="F3">3H, I</xref>)</td><td rowspan="1" colspan="1">
                      <bold>9</bold>
                    </td></tr><tr><td rowspan="1" colspan="1">9</td><td rowspan="1" colspan="1">Anterior margin of postclypeus linear; outer span of mandibles &lt;1/2 width of head (Fig. <xref ref-type="fig" rid="F3">3H</xref>)</td><td rowspan="1" colspan="1">
                      <bold>
                        <italic>
                          <tp:taxon-name><tp:taxon-name-part taxon-name-part-type="genus" reg="Cryptotermes">C.</tp:taxon-name-part><tp:taxon-name-part taxon-name-part-type="species" reg="aequacornis">aequacornis</tp:taxon-name-part></tp:taxon-name>
                        </italic>
                      </bold>
                    </td></tr><tr><td rowspan="1" colspan="1">—</td><td rowspan="1" colspan="1">Anterior margin of postclypeus rounded; outer span of mandibles &gt;1/2 width of head (Fig. <xref ref-type="fig" rid="F3">3I</xref>)</td><td rowspan="1" colspan="1">
                      <bold><italic><tp:taxon-name><tp:taxon-name-part taxon-name-part-type="genus" reg="Cryptotermes">C.</tp:taxon-name-part><tp:taxon-name-part taxon-name-part-type="species" reg="pugnus">pugnus</tp:taxon-name-part></tp:taxon-name></italic> sp. nov.</bold>
                      <sup>
                        <xref ref-type="fn" rid="en1">*</xref>
                      </sup>
                    </td></tr><tr><td rowspan="1" colspan="1">10</td><td rowspan="1" colspan="1">In lateral view, frontal flange emerges above vertex as a rounded mound (Fig. <xref ref-type="fig" rid="F3">3J, K</xref>)</td><td rowspan="1" colspan="1">
                      <bold>11</bold>
                    </td></tr><tr><td rowspan="1" colspan="1">—</td><td rowspan="1" colspan="1">In lateral view, frontal flange forms angular intersection with vertex (Fig. <xref ref-type="fig" rid="F3">3L–N</xref>)</td><td rowspan="1" colspan="1">
                      <bold>12</bold>
                    </td></tr><tr><td rowspan="1" colspan="1">11</td><td rowspan="1" colspan="1">Frontal flange semicircular; humid Chaco (Fig. <xref ref-type="fig" rid="F3">3J</xref>)</td><td rowspan="1" colspan="1">
                      <bold>
                        <italic>
                          <tp:taxon-name><tp:taxon-name-part taxon-name-part-type="genus" reg="Cryptotermes">C.</tp:taxon-name-part><tp:taxon-name-part taxon-name-part-type="species" reg="camelus">camelus</tp:taxon-name-part></tp:taxon-name>
                        </italic>
                      </bold>
                    </td></tr><tr><td rowspan="1" colspan="1">—</td><td rowspan="1" colspan="1">Frontal flag quadrant (Fig. <xref ref-type="fig" rid="F3">3K</xref>)</td><td rowspan="1" colspan="1">
                      <bold>
                        <italic>
                          <tp:taxon-name><tp:taxon-name-part taxon-name-part-type="genus" reg="Cryptotermes">C.</tp:taxon-name-part><tp:taxon-name-part taxon-name-part-type="species" reg="verruculosus">verruculosus</tp:taxon-name-part></tp:taxon-name>
                        </italic>
                      </bold>
                    </td></tr><tr><td rowspan="1" colspan="1">12</td><td rowspan="1" colspan="1">Lateral margin of vertex linear in lateral view (Fig. <xref ref-type="fig" rid="F3">3L</xref>)</td><td rowspan="1" colspan="1">
                      <bold>
                        <italic>
                          <tp:taxon-name><tp:taxon-name-part taxon-name-part-type="genus" reg="Cryptotermes">C.</tp:taxon-name-part><tp:taxon-name-part taxon-name-part-type="species" reg="cylindroceps">cylindroceps</tp:taxon-name-part></tp:taxon-name>
                        </italic>
                      </bold>
                    </td></tr><tr><td rowspan="1" colspan="1">—</td><td rowspan="1" colspan="1">Lateral margin of vertex concave (Fig. <xref ref-type="fig" rid="F3">3M–O</xref>)</td><td rowspan="1" colspan="1">
                      <bold>13</bold>
                    </td></tr><tr><td rowspan="1" colspan="1">13</td><td rowspan="1" colspan="1">Flange without elevated rim (Fig. <xref ref-type="fig" rid="F3">3M</xref>)</td><td rowspan="1" colspan="1">
                      <bold>
                        <italic>
                          <tp:taxon-name><tp:taxon-name-part taxon-name-part-type="genus" reg="Cryptotermes">C.</tp:taxon-name-part><tp:taxon-name-part taxon-name-part-type="species" reg="rhicnocephalus">rhicnocephalus</tp:taxon-name-part></tp:taxon-name>
                        </italic>
                      </bold>
                    </td></tr><tr><td rowspan="1" colspan="1">—</td><td rowspan="1" colspan="1">Flange with elevated rim (Fig. <xref ref-type="fig" rid="F3">3N, O</xref>)</td><td rowspan="1" colspan="1">
                      <bold>14</bold>
                    </td></tr><tr><td rowspan="1" colspan="1">14</td><td rowspan="1" colspan="1">Frontal horn not projecting beyond frontal flange (Fig. <xref ref-type="fig" rid="F3">3N</xref>)</td><td rowspan="1" colspan="1">
                      <bold>
                        <italic>
                          <tp:taxon-name><tp:taxon-name-part taxon-name-part-type="genus" reg="Cryptotermes">C.</tp:taxon-name-part><tp:taxon-name-part taxon-name-part-type="species" reg="fatulus">fatulus</tp:taxon-name-part></tp:taxon-name>
                        </italic>
                      </bold>
                    </td></tr><tr><td rowspan="1" colspan="1">–</td><td rowspan="1" colspan="1">Frontal horn projects beyond frontal flange (Fig. <xref ref-type="fig" rid="F3">3O</xref>)</td><td rowspan="1" colspan="1">
                      <bold>
                        <italic>
                          <tp:taxon-name><tp:taxon-name-part taxon-name-part-type="genus" reg="Cryptotermes">C.</tp:taxon-name-part><tp:taxon-name-part taxon-name-part-type="species" reg="mangoldi">mangoldi</tp:taxon-name-part></tp:taxon-name>
                        </italic>
                      </bold>
                    </td></tr></tbody></table></table-wrap></sec></tp:treatment-sec><tp:treatment-sec><!--Section generated to contain objects referenced in tp:taxon-treatment.--><fn-group><fn id="en1"><p>Imago without arolia (C. camelus imago unknown).</p></fn></fn-group></tp:treatment-sec><ref-list><ref id="B5"><mixed-citation xmlns:xlink="http://www.w3.org/1999/xlink" xlink:type="simple"><person-group><name name-style="western"><surname>Light</surname><given-names>SF</given-names></name></person-group> (<year>1935</year>) <article-title>The Templeton Crocker Expedition of the California Academy of Sciences, 1932. No. 20. The termites.</article-title><source>Proceedings of the California Academy of Sciences (Fourth Series)</source><volume>21</volume>: <fpage>233</fpage>–<lpage>256</lpage>. [+ 1 pl.]</mixed-citation></ref><ref id="B1"><mixed-citation xmlns:xlink="http://www.w3.org/1999/xlink" xlink:type="simple"><person-group><name name-style="western"><surname>Bacchus</surname><given-names>S</given-names></name></person-group> (<year>1987</year>) <source>TDRI Tropical Pest Bulletin 7: a Taxonomic and Biometric Study of the Genus <italic><tp:taxon-name><tp:taxon-name-part taxon-name-part-type="genus">Cryptotermes</tp:taxon-name-part></tp:taxon-name></italic> (<tp:taxon-name><tp:taxon-name-part taxon-name-part-type="order">Isoptera</tp:taxon-name-part></tp:taxon-name>: <tp:taxon-name><tp:taxon-name-part taxon-name-part-type="family">Kalotermitidae</tp:taxon-name-part></tp:taxon-name>).</source><publisher-name>Tropical Development and Research Institute</publisher-name>, <publisher-loc>London</publisher-loc>, <size units="page">91 pp</size>.</mixed-citation></ref><ref id="B7"><mixed-citation xmlns:xlink="http://www.w3.org/1999/xlink" xlink:type="simple"><person-group><name name-style="western"><surname>Roisin</surname><given-names>Y</given-names></name></person-group> (<year>2003</year>) <article-title><italic><tp:taxon-name><tp:taxon-name-part taxon-name-part-type="genus">Cryptotermes</tp:taxon-name-part><tp:taxon-name-part taxon-name-part-type="species">chacoensis</tp:taxon-name-part></tp:taxon-name></italic>, a new species from native South American inland habitats (<tp:taxon-name><tp:taxon-name-part taxon-name-part-type="order">Isoptera</tp:taxon-name-part></tp:taxon-name>: <tp:taxon-name><tp:taxon-name-part taxon-name-part-type="family">Kalotermitidae</tp:taxon-name-part></tp:taxon-name>).</article-title><source>Sociobiology</source><volume>42</volume>: <fpage>319</fpage>–<lpage>327</lpage>.</mixed-citation></ref><ref id="B10"><mixed-citation xmlns:xlink="http://www.w3.org/1999/xlink" xlink:type="simple"><person-group><name name-style="western"><surname>Scheffrahn</surname><given-names>RH</given-names></name><name name-style="western"><surname>Křeček</surname><given-names>J</given-names></name></person-group> (<year>1999</year>) <article-title>Termites of the genus <italic><tp:taxon-name><tp:taxon-name-part taxon-name-part-type="genus">Cryptotermes</tp:taxon-name-part></tp:taxon-name></italic> Banks (<tp:taxon-name><tp:taxon-name-part taxon-name-part-type="order">Isoptera</tp:taxon-name-part></tp:taxon-name>: <tp:taxon-name><tp:taxon-name-part taxon-name-part-type="family">Kalotermitidae</tp:taxon-name-part></tp:taxon-name>) from the West Indies.</article-title><source><tp:taxon-name><tp:taxon-name-part taxon-name-part-type="class">Insecta</tp:taxon-name-part></tp:taxon-name> Mundi</source><volume>13</volume>: <fpage>111</fpage>–<lpage>171</lpage>.</mixed-citation></ref><ref id="B3"><mixed-citation xmlns:xlink="http://www.w3.org/1999/xlink" xlink:type="simple"><person-group><name name-style="western"><surname>Casalla</surname><given-names>R</given-names></name><name name-style="western"><surname>Scheffrahn</surname><given-names>R</given-names></name><name name-style="western"><surname>Korb</surname><given-names>J</given-names></name></person-group> (<year>2016</year>) <article-title><italic><tp:taxon-name><tp:taxon-name-part taxon-name-part-type="genus">Cryptotermes</tp:taxon-name-part><tp:taxon-name-part taxon-name-part-type="species">colombianus</tp:taxon-name-part></tp:taxon-name></italic> a new drywood termite and distribution record of <italic><tp:taxon-name><tp:taxon-name-part taxon-name-part-type="genus">Cryptotermes</tp:taxon-name-part></tp:taxon-name></italic> in Colombia.</article-title><source>ZooKeys</source><volume>596</volume>: <fpage>39</fpage>–<lpage>52</lpage>. <ext-link xlink:href="10.3897/zookeys.596.9080" ext-link-type="doi" xlink:type="simple">https://doi.org/10.3897/zookeys.596.9080</ext-link></mixed-citation></ref></ref-list></tp:taxon-treatment>
